# Supplementary material for: Two-sample Mendelian randomization: avoiding the downsides of a powerful, widely applicable but potentially fallible technique
Source: Int J Epidemiol. 2017 Mar 28;45(6):1717–26. doi: 10.1093/ije/dyx028 (PMC5722032; doi:10.1093/ije/dyx028)
Supplement: Supplementary Data [file dyx028_supp.zip]

Archive with 3 entries (2 files):
- dyx028-suppl_data/
- dyx028-suppl_data/C16-64 Hartwig editorial Supplementary Tables.docx
- dyx028-suppl_data/C16-64 Hartwig editorial Supplementary Material.docx
